# Supplementary material for: Common polymorphisms within the NR4A3 locus, encoding the orphan nuclear receptor Nor-1, are associated with enhanced β-cell function in non-diabetic subjects
Source: BMC Med Genet. 2009 Aug 14;10:77. doi: 10.1186/1471-2350-10-77 (PMC2741445; doi:10.1186/1471-2350-10-77)
Supplement: Additional file 1 — Associations of NR4A3 SNPs rs7047636 and rs2416879 with anthropometric and metabolic data (TÜF/TULIP cohort, N = 1495). Data are given as means ± SD. For statistical analysis, data were log-transformed. p1 – non-adjusted additive model; p2 – adjusted additive model: age was adjusted for gender; BMI and body fat were adjusted for gender and age; glucose (Gluc) levels as well as insulin sensitivity (HOMA model, clamp) and insulin (Ins) secretion (AUCC-peptide-to-AUCGluc ratio, AUCIns30-to-AUCGluc30 ratio, plasma insulin at 30 min OGTT) were adjusted for gender, age, and BMI; p3 – Ins secretion parameters with adjustment for age, BMI, gender and insulin sensitivity. *clamped subgroup (N = 506). AUC – area under the curve; BMI – body mass index; OGTT – oral glucose tolerance test; SNP – single nucleotide polymorphism. [file 1471-2350-10-77-S1.xls]

## Sheet: Tabelle1
Additional file 1
SNP	rs7047636						rs2416879
Genotype	CC	CG	GG	p1	p2	p3	AA	AG	GG	p1	p2	p3
N	595	692	208	-	-	-	1214	263	18	-	-	-
Age (y)	39±13	39±13	37±12	0.1	0.1	-	39±13	40±13	37±14	0.2	0.1	-
BMI (kg/m2)	28.7±8.4	28.7±7.9	27.7±6.9	0.3	0.5	-	28.6±7.9	28.6±8.3	27.1±5.7	0.8	0.8	-
Body Fat (%)	30.3±11	31.1±10	30.0±10	0.2	0.6	-	30.6±10	30.9±11	26.3±10	0.2	0.9	-
Fasting glucose (mM)	5.09±0.56	5.11±0.55	5.06±0.54	0.5	0.8	-	5.08±0.55	5.16±0.56	4.95±0.51	0.07	0.1	-
Glucose, 120min OGTT (mM)	6.13±1.68	6.34±1.62	6.24±1.68	0.0355	0.0259	-	6.22±1.66	6.35±1.64	6.13±1.89	0.4	0.7	-
Insulin sensitivity (HOMA), OGTT (AU)	2.44±2.35	2.47±2.11	2.17±1.60	0.2	0.3	-	2.41±2.08	2.44±2.45	2.55±2.43	0.9	0.9	-
Insulin sensitivity, clamp (U)*	0.089±0.056	0.083±0.053	0.086±0.059	0.4	0.9	-	0.083±0.052	0.100±0.067	0.085±0.036	0.0322	0.3	-
AUCC-peptide-to-AUCGluc ratio, OGTT (·10-9)	321±109	322±108	303±95	0.1	0.2	0.2	321±106	308±108	338±119	0.1	0.2	0.2
AUCIns30-to-AUCGluc30 ratio,OGTT (·10-9)	40.2±31	41.3±31	38.1±25	0.4	0.4	0.7	41.2±30	36.8±29	40.9±30	0.0066	0.0044	0.001
Insulin, 30min OGTT (pM)	459±367	422±283	413±283	0.5	0.6	0.9	451±321	351±282	472±399	0.0084	0.0047	0.001
